# Supplementary material for: Integrating Environmental Drivers and Trophic Interactions to Predict Spatial Distribution of High-Risk Marine Organisms at Nuclear Power Plant Cooling Water Intake
Source: Animals (Basel). 2026 Apr 21;16(8):1275. doi: 10.3390/ani16081275 (PMC13113618; doi:10.3390/ani16081275)
Supplement: Supplementary file 1 [file animals-16-01275-s001.zip]

Archive with 1 entries (1 files):
- animals-4233467-supplementary.pdf
